# Supplementary material for: A Detoxification Intervention for Gulf War Illness: A Pilot Randomized Controlled Trial
Source: Int J Environ Res Public Health. 2019 Oct 28;16(21):4143. doi: 10.3390/ijerph16214143 (PMC6862571; doi:10.3390/ijerph16214143)
Supplement: Supplementary file 1 [file ijerph-16-04143-s001.zip]

Archive with 1 entries (1 files):
- ijerph-602468-supplementary.7z
